# Supplementary material for: Rational Construction of a Mitochondria-Targeted Reversible Fluorescent Probe with Intramolecular FRET for Ratiometric Monitoring Sulfur Dioxide and Formaldehyde
Source: Biosensors (Basel). 2022 Sep 3;12(9):715. doi: 10.3390/bios12090715 (PMC9496144; doi:10.3390/bios12090715)
Supplement: Supplementary file 1 [file biosensors-12-00715-s001.zip]

Archive with 1 entries (1 files):
- biosensors-1800275-supplementary.pdf
